# Supplementary material for: Shedding Light on Dark Chemical Matter: The Discovery of a SARS-CoV-2 Mpro Main Protease Inhibitor through Intensive Virtual Screening and In Vitro Evaluation
Source: Int J Mol Sci. 2024 Jun 1;25(11):6119. doi: 10.3390/ijms25116119 (PMC11172690; doi:10.3390/ijms25116119)
Supplement: Supplementary file 1 [file ijms-25-06119-s001.zip]

Archive with 1 entries (1 files):
- ijms-3016398-supplementary.pdf
